# Supplementary material for: Desynchronization Increased in the Synchronized State: Subsets of Neocortical Neurons Become Strongly Anticorrelated during NonREM Sleep
Source: eNeuro. 2025 Mar 11;12(3):ENEURO.0494-22.2025. doi: 10.1523/ENEURO.0494-22.2025 (PMC11934222; doi:10.1523/ENEURO.0494-22.2025)
Supplement: Extended Data — Download Extended Data, ZIP file. [file eneuro-12-ENEURO.0494-22.2025-s012.zip]

Archive with 4 entries (4 files):
- CCFunc.m
- CCFuncsUP.m
- Poisson_Model.m
- ttestdce.m
